# Supplementary material for: The predictive value of hsCRP/HDL-C ratio for cardiometabolic multimorbidity in middle-aged and elderly people: evidence from a large national cohort study
Source: Front Nutr. 2025 Jul 10;12:1580904. doi: 10.3389/fnut.2025.1580904 (PMC12286803; doi:10.3389/fnut.2025.1580904)
Supplement: Supplementary file 1 [file Table_1.xlsx]

## Sheet: Sheet1
Table S1. Baseline characteristics of included participants and those lacking baseline laboratory data.
Characteristics	Individuals included	Individuals lacking baseline laboratory data	P-value
Participants, No	8187	6265
Age, years	58.64 ± 9.66	58.46 ± 10.82	0.307
Female, n (%)	4396 (53.69)	3041 (48.54)	<0.001
Rural residence, n (%)	5333 (65.14)	3351 (53.49)	<0.001
Marriage, married, n (%)	7252 (88.58)	5410 (86.35)	<0.001
Educational level, n (%)			<0.001
Primary	5707 (69.71)	3893 (62.14)
Secondary	1656 (20.23)	1370 (21.87)
Third	824 (10.06)	1002 (15.99)
Smoking, n (%)	3186 (38.92)	2561 (40.88)	0.017
Current drinking, n (%)	2742 (33.49)	2095 (33.44)	0.947
Hypertension, n (%)	3608 (44.07)	2390 (38.15)	<0.001
Basal Diabetes, n (%)	1043 (12.74)	289 (4.61)	<0.001
Basal stroke, n (%)	132 (1.61)	103 (1.64)	0.881
Basal heart disease, n (%)	777 (9.49)	521 (8.32)	0.014
Kidney disease, n (%)	447 (5.46)	292 (4.66)	<0.001
