# Supplementary material for: The predictive value of hsCRP/HDL-C ratio for cardiometabolic multimorbidity in middle-aged and elderly people: evidence from a large national cohort study
Source: Front Nutr. 2025 Jul 10;12:1580904. doi: 10.3389/fnut.2025.1580904 (PMC12286803; doi:10.3389/fnut.2025.1580904)
Supplement: Supplementary file 2 [file Table_2.xlsx]

## Sheet: Sheet1
Table S2. Sensitivity analysis using cox proportional hazards regression model.
		Model 1		Model 2		Model 3
		HR (95%CI)	P-value	HR (95%CI)	P-value	HR (95%CI)	P-value
Without any CMD at baseline	CHR, Continuous	1.12 (0.70 - 1.81)	0.634	1.08 (0.64 - 1.81)	0.773	1.05 (0.62 - 1.80)	0.846
	CHR, Categories
	Q1	Referrence		Referrence		Referrence
	Q2	1.48 (1.07 - 2.05)	0.018	1.46 (1.06 - 2.03)	0.022	1.47 (1.06 - 2.04)	0.022
	Q3	1.81 (1.32 - 2.49)	<0.001	1.78 (1.29 - 2.45)	<0.001	1.68 (1.22 - 2.33)	0.002
	Q4	1.98 (1.44 - 2.73)	<0.001	1.88 (1.36 - 2.59)	<0.001	1.78 (1.28 - 2.47)	<0.001
Excluding participants with heart disease at baseline	CHR, Continuous	1.42 (1.11 - 1.83)	0.006	1.43 (1.10 - 1.86)	0.007	1.39 (1.05 - 1.83)	0.021
	CHR, Categories
	Q1	Referrence		Referrence		Referrence
	Q2	1.54 (1.18 - 2.00)	0.001	1.54 (1.19 - 2.01)	0.001	1.52 (1.17 - 1.98)	0.002
	Q3	1.90 (1.48 - 2.45)	<0.001	1.91 (1.48 - 2.46)	<0.001	1.74 (1.35 - 2.25)	<0.001
	Q4	2.43 (1.91 - 3.11)	<0.001	2.39 (1.87 - 3.06)	<0.001	2.08 (1.62 - 2.68)	<0.001
Excluding participants with diabetes at baseline	CHR, Continuous	1.29 (0.96 - 1.72)	0.094	1.28 (0.94 - 1.75)	0.117	1.30 (0.94 - 1.79)	0.112
	CHR, Categories
	Q1	Referrence		Referrence		Referrence
	Q2	1.43 (1.11 - 1.85)	0.005	1.43 (1.11 - 1.84)	0.006	1.39 (1.08 - 1.80)	0.011
	Q3	1.91 (1.50 - 2.44)	<0.001	1.89 (1.49 - 2.41)	<0.001	1.69 (1.32 - 2.15)	<0.001
	Q4	2.25 (1.77 - 2.85)	<0.001	2.16 (1.70 - 2.74)	<0.001	1.93 (1.51 - 2.47)	<0.001
Excluding participants with stroke at baseline	CHR, Continuous	1.39 (1.11 - 1.75)	0.004	1.41 (1.11 - 1.79)	0.005	1.38 (1.07 - 1.78)	0.013
	CHR, Categories
	Q1	Referrence		Referrence		Referrence
	Q2	1.49 (1.19 - 1.87)	<0.001	1.50 (1.20 - 1.88)	<0.001	1.45 (1.16 - 1.82)	0.001
	Q3	1.94 (1.56 - 2.40)	<0.001	1.94 (1.56 - 2.41)	<0.001	1.72 (1.38 - 2.14)	<0.001
	Q4	2.25 (1.82 - 2.77)	<0.001	2.20 (1.78 - 2.72)	<0.001	1.89 (1.52 - 2.35)	<0.001
CHR, ratio of hsCRP to HDL-C; CMD, cardiometabolic disease; HR, hazard ratio; CI, confidence interval.
Model 1: unadjusted.
Model 2: adjusted for age, sex.
Model 3: model 2+further adjusted for hypertension, kidney disease, smoking status, drinking status, rural residence, marital status, education, WBC, PLT, and hemoglobin.
