# Supplementary material for: The predictive value of hsCRP/HDL-C ratio for cardiometabolic multimorbidity in middle-aged and elderly people: evidence from a large national cohort study
Source: Front Nutr. 2025 Jul 10;12:1580904. doi: 10.3389/fnut.2025.1580904 (PMC12286803; doi:10.3389/fnut.2025.1580904)
Supplement: Supplementary file 3 [file Table_3.xlsx]

## Sheet: Sheet1
Table S3. Sensitivity analysis using logistic regression analysis.
		Model 1		Model 2		Model 3
		OR (95%CI)	P-value	OR (95%CI)	P-value	OR (95%CI)	P-value
Without any CMD at baseline	CHR, Continuous	1.13 (0.69 - 1.88)	0.622	1.09 (0.63 - 1.88)	0.762	1.07 (0.61 - 1.88)	0.824
	CHR, Categories
	Q1	Referrence		Referrence		Referrence
	Q2	1.49 (1.07 - 2.08)	0.019	1.47 (1.05 - 2.05)	0.023	1.48 (1.06 - 2.08)	0.022
	Q3	1.84 (1.33 - 2.55)	<0.001	1.80 (1.30 - 2.50)	<0.001	1.72 (1.23 - 2.40)	0.001
	Q4	2.00 (1.44 - 2.77)	<0.001	1.90 (1.36 - 2.64)	<0.001	1.81 (1.29 - 2.54)	<0.001
Excluding participants with heart disease at baseline	CHR, Continuous	1.49 (1.10 - 2.02)	0.01	1.50 (1.09 - 2.05)	0.012	1.46 (1.04 - 2.05)	0.03
	CHR, Categories
	Q1	Referrence		Referrence		Referrence
	Q2	1.56 (1.19 - 2.05)	0.001	1.57 (1.19 - 2.06)	0.001	1.55 (1.18 - 2.04)	0.002
	Q3	1.95 (1.50 - 2.54)	<0.001	1.96 (1.50 - 2.55)	<0.001	1.79 (1.37 - 2.34)	<0.001
	Q4	2.51 (1.95 - 3.23)	<0.001	2.47 (1.91 - 3.19)	<0.001	2.15 (1.65 - 2.80)	<0.001
Excluding participants with diabetes at baseline	CHR, Continuous	1.33 (0.95 - 1.86)	0.102	1.31 (0.92 - 1.88)	0.133	1.33 (0.91 - 1.93)	0.141
	CHR, Categories
	Q1	Referrence		Referrence		Referrence
	Q2	1.45 (1.12 - 1.88)	0.005	1.45 (1.11 - 1.88)	0.006	1.42 (1.09 - 1.85)	0.01
	Q3	1.97 (1.53 - 2.53)	<0.001	1.95 (1.51 - 2.50)	<0.001	1.74 (1.34 - 2.25)	<0.001
	Q4	2.31 (1.81 - 2.96)	<0.001	2.21 (1.72 - 2.84)	<0.001	2.00 (1.54 - 2.59)	<0.001
Excluding participants with stroke at baseline	CHR, Continuous	1.46 (1.10 - 1.94)	0.008	1.47 (1.10 - 1.97)	0.01	1.44 (1.05 - 1.97)	0.023
	CHR, Categories
	Q1	Referrence		Referrence		Referrence
	Q2	1.53 (1.21 - 1.93)	<0.001	1.54 (1.21 - 1.94)	<0.001	1.50 (1.18 - 1.91)	<0.001
	Q3	2.01 (1.60 - 2.51)	<0.001	2.01 (1.61 - 2.53)	<0.001	1.79 (1.42 - 2.25)	<0.001
	Q4	2.34 (1.87 - 2.91)	<0.001	2.29 (1.83 - 2.87)	<0.001	1.98 (1.57 - 2.49)	<0.001
CHR, ratio of hsCRP to HDL-C; CMD, cardiometabolic disease; OR, odds ratio; CI, confidence interval.
Model 1: unadjusted.
Model 2: adjusted for age, gender.
Model 3: model 2+further adjusted for hypertension, kidney disease, smoking status, drinking status, rural residence, marital status, education, WBC, PLT, and hemoglobin.

## Sheet: Sheet2
方程中的变量
	B	SE	瓦尔德	自由度	显著性	Exp(B)	95.0% Exp(B) 的 CI
							下限	上限
综合1	-0.202	0.055	13.557	1	0	0.9	0.758	1.069		1.11111	1.31926	0.935454
										1.11	1.32	0.94
						1.11	1.32	0.94
						1.11 (0.94-1.32)
方程中的变量
	B	SE	瓦尔德	自由度	显著性	Exp(B)	95.0% Exp(B) 的 CI
							下限	上限
综合1	-0.105	0.088	1.438	1	0.23	0.9	0.758	1.069
性别	0.176	0.12	2.153	1	0.142	1.192	0.943	1.508
年龄	0.025	0.005	26.191	1	0	1.025	1.015	1.035
高血压(包括血检检测)	0.771	0.088	75.958	1	0	2.162	1.818	2.572
糖尿病(包括血检检测)	0.217	0.117	3.455	1	0.063	1.243	0.988	1.562
吸烟状态（从来没有=0，以前=1，现在=2）	0.067	0.062	1.174	1	0.279	1.069	0.947	1.207
婚姻	-0.119	0.135	0.775	1	0.379	0.888	0.681	1.157
居住地-农村	0.072	0.09	0.652	1	0.419	1.075	0.902	1.282
现在是否饮酒	-0.043	0.102	0.176	1	0.675	0.958	0.784	1.171
		综合1
		1	2	3
		计数	计数	计数
stroke(yes or not)	0	3085	3356	653
	1	242	324	101
